# Supplementary material for: Interspecific Small Molecule Interactions between Clinical Isolates of Pseudomonas aeruginosa and Staphylococcus aureus from Adult Cystic Fibrosis Patients
Source: PLoS One. 2014 Jan 23;9(1):e86705. doi: 10.1371/journal.pone.0086705 (PMC3900594; doi:10.1371/journal.pone.0086705)
Supplement: Table S1 — Characteristics of the Pseudomonas aeruginosa clinical isolates used in this study and concentrations of exoproducts present in culture supernatants. (XLSX) [file pone.0086705.s003.xlsx]

## Sheet: Sheet1
Table S1: Characteristics of the Pseudomonas aeruginosa clinical isolates used in this study and concentrations of exoproducts present in culture supernatants
P. aeruginosa Isolate	Coexistence with S. aureus	Average S. aureus CF1A-L biofilm stimulation (A560)	C4-HSL (µM)	3-oxo-C12-HSL (µM)	HHQ production (µM)	PQS production (µM)	HQNO production (µM)	Rhamnolipid production (mg/L)	Pyocianin production (% of PA14)
PA14	N/A	2.35474	0.153082	0	2.22883	27.5367	2.07395	34.4398	100
PAC5A	Yes	0.996055	0.0931559	0.0128534	55.5595	16.6341	0.574342	0.911619	59.9
PAC5B	Yes	0.362792	0.0154926	0	7.09351	0.498277	0.714334	0.3468	40.25
PAC6A	Yes	1.50406	0.0614542	0.014848	19.5166	17.6161	8.99178	3.36554	41.53
PAC6B	Yes	2.27589	0.20252	0	3.74418	33.5543	11.4381	60.0337	46.47
PAC9A	Yes	-0.0321111	0.208228	0	0.0428747	0.626789	0.080421	1.71613	42.03
PAC10A	Yes	-0.193778	0	0	0.0946435	0.510073	0.044466	0.1641	47.59
PAC10B	Yes	0.287722	0.0130668	0	0.129537	0.557915	0.080364	1.02189	41.91
PAC11A	No	2.48372	0.384279	0.316416	6.88298	25.6816	12.9809	17.2973	42.31
PAC13A	No	0.207889	0	0	10.0249	0.421081	0.269852	0.258773	43.08
PAC13B	No	0.392583	0	0	4.04707	0.236541	1.06008	0.423368	41.31
PAC13C	No	0.2965	0	0	14.8775	0.467407	2.52382	0.427168	39.51
PAC14A	No	2.38183	0.0894609	0	27.8634	15.3457	5.85365	0.415255	57.66
PAC14B	No	2.04324	0.0592324	0	26.5124	16.2343	5.01761	1.63632	43.68
PAC15A	No	1.44517	0.178916	0	26.2279	16.8131	4.58134	0.424458	37.47
PAC15B	No	1.6097	0.169715	0	33.976	20.4772	4.88735	0.951161	56.07
PAC17A	No	0.198617	0	0	0.214668	0.470238	0.043367	0.698739	31.7
PAC18A	Yes	0.0396278	0	0	0.0785869	0.467876	0.03118	0.376278	71.27
PAC18B	Yes	0.3261	0	0	0.137784	0.537452	0.064561	0.239411	38.17
PAC22A	Yes	1.73677	0.317126	0.0127707	72.1286	7.038	2.88371	30.235	56.41
PAC26A	No	2.70162	0.118607	0	37.0694	45.4128	20.1401	22.9635	33.99
PAC31A	No	1.27072	0.0354706	0.0923595	48.1301	4.16388	1.39608	4.3564	55.2
PAC31B	No	0.566678	0	0.0527436	50.274	2.81119	1.17852	0.147333	35.6
PAC32A	No	1.3711	0.0799526	0	32.7364	13.9079	5.39286	0.26116	61.53
PAC33A	Yes	0.180706	0	0	0.0797404	0.23986	0.040068	0.855809	41.12
PAC33B	Yes	0.430272	0	0	0.0835874	0.478807	0.036285	0.491159	40.62
PAC38A	No	0.451511	0	0	3.16869	1.22158	0.674971	2.49008	37.9
PAC38B	No	0.0779	0	0	3.20447	0.441683	0.378426	0.29935	38.3
PAC39A	Yes	2.12328	0.216615	0	3.01243	30.3784	11.8249	67.7554	70.6
PAC42A	No	0.1587	0	0	1.62097	0.656413	0.056923	0.445589	40.97
PAC44A	No	0.954233	0.212447	0	48.3169	2.04021	1.20792	0.641231	50.93
PAC44B	No	1.80341	0.449342	0.00060385	92.4938	6.88793	0.180301	16.6774	75.37
PAC44C	No	0.276522	0.236865	0	48.4608	1.42134	0.438627	1.01477	51.98
PAC44D	No	0.201983	0.201836	0	42.6997	1.17364	0.344723	1.29344	35.87
PAC46A	No	0.273372	0	0	1.73143	0.907198	0.423305	0.641745	39.02
PAC54A	Yes	0.189392	0	0	0.25027	0.502649	0.088977	0.543142	40.48
PAC56A	No	0.172944	0	0	0.0896528	0.645815	0.007953	0.693827	39.58
PAC56B	No	0.1354	0	0	0.0115288	0.197285	0.003421	0.308136	43.07
PAC60A	No	2.39555	0.170036	0	32.2914	26.8969	2.99498	43.7627	61.26
PAC61A	Yes	0.108122	0	0	1.29939	0.359372	0.152532	1.32203	39.41
PAC70B	No	0.460805	0	0.0614105	50.6862	2.19437	2.68287	0.417214	37.54
PAC74A	No	2.52845	0.264553	0	0.956964	29.376	12.5654	95.8517	50.42
PAC76A	No	0.770945	0.0930678	0	54.1161	3.79318	0.732855	0.665102	55.8
PAC78A	Yes	0.456778	0.0856216	0	37.9681	1.03537	1.06635	0.377026	39.28
PAC78B	Yes	0.104278	0	0	0.0972623	0.826401	0.133046	2.52827	35.8
PAC79A	No	0.943167	0.125455	0.0115945	14.6477	5.66958	1.01751	4.73684	47.54
PAC79B	No	0.427256	0.00283448	0	3.80949	0.657421	0.172684	1.20019	40.16
PAC81A	Yes	-0.0681111	0	0	0.107845	0.430792	0.003116	0.387927	34.6
PAC81B	Yes	0.353958	0	0.0126165	0.174159	0.607783	0.029803	0.200197	37.17
PAC84A	Yes	2.01071	0.325903	0.009813	96.9476	6.77062	1.64974	11.8947	41.74
PAC91A	Yes	0.0930417	0	0	0.0323428	0.886728	0.036473	0.323471	35.74
PAC93A	No	0.7135	0.0593605	0.00482725	8.96345	6.71267	5.45346	0.500181	37.83
PAC93B	No	1.03544	0.0608878	0	6.82588	7.89624	3.5153	0.177063	43.65
PAC93C	No	0.79	0.0332945	0	6.52286	9.11854	5.22563	0.315289	48.26
PAC94A	No	1.036	0.112663	0	47.577	3.58292	1.20089	0.650269	45.57
PAC95A	No	0.203444	0	0	0.854768	0.38366	0.022145	0.589947	42.17
PAC97A	No	2.09241	0.0368787	0	10.5349	24.0016	13.3808	2.52884	35.02
PAC106A	No	0.28	0.111287	0.014476	6.97799	0.74042	0.402325	1.18724	53.16
PAC107A	Yes	0.126111	0	0	0.0488556	0.556954	0.028242	0.244263	36.62
PAC108A	No	1.65092	0.134781	0.0302281	51.5431	3.64273	0.518256	1.7524	42.17
PAC112A	Yes	1.9305	0.153164	0	13.928	35.0476	7.23246	11.1171	65.22
PAC31574	ND	0.478139	0.0375769	0	4.96482	2.37729	3.61585	1.36472	107.552
PAC31687	ND	2.29481	0.0536228	0	13.4066	18.5135	3.85148	9.17359	62.8649
41113c	ND	1.63	ND	ND	ND	ND	ND	ND	45.6057
ND: Not Determined
N/A: Not Applicable

## Sheet: Sheet2
		hhq mg/l			µM
	PAC5A	13.5199	1.29515		55.5595	5.3224
	PAC5B	1.72613	2.23427		7.09351	9.18168
	PAC6A	4.74918	0.561439		19.5166	2.30722
	PAC6B	0.911109	0.25773		3.74418	1.05914
	PAC9A	0.0104331	0.011025		0.0428747	0.0453068
	PAC10A	0.0230306	0.023193		0.0946435	0.0953109
	PAC10B	0.0315214	0.0264947		0.129537	0.108879
	PAC11A	1.6749	0.181778		6.88298	0.747011
	PAC13A	2.43946	1.71688		10.0249	7.05549
	PAC13B	0.984814	0.198251		4.04707	0.814709
	PAC13C	3.6203	3.31199		14.8775	13.6106
	PAC14A	6.78028	1.39045		27.8634	5.71401
	PAC14B	6.45152	2.292		26.5124	9.4189
	PAC15A	6.3823	0.948165		26.2279	3.89646
	PAC15B	8.26773	2.22302		33.976	9.13547
	PAC17A	0.0522372	0.0590399		0.214668	0.242623
	PAC18A	0.0191233	0.0290065		0.0785869	0.119202
	PAC18B	0.0335284	0.0332757		0.137784	0.136746
	PAC22A	17.5518	4.58135		72.1286	18.8269
	PAC26A	9.02048	0.823999		37.0694	3.38621
	PAC31A	11.712	7.3176		48.1301	30.0715
	PAC31B	12.2337	4.70204		50.274	19.3229
	PAC32A	7.96608	0.698566		32.7364	2.87074
	PAC33A	0.019404	0.027883		0.0797404	0.114585
	PAC33B	0.0203402	0.00965014		0.0835874	0.039657
	PAC38A	0.771068	0.0874377		3.16869	0.359323
	PAC38B	0.779776	0.868903		3.20447	3.57074
	PAC39A	0.733045	0.0684617		3.01243	0.281342
	PAC42A	0.394447	0.554648		1.62097	2.27931
	PAC44A	11.7574	3.31184		48.3169	13.6099
	PAC44B	22.5074	6.03524		92.4938	24.8017
	PAC44C	11.7925	2.33648		48.4608	9.6017
	PAC44D	10.3905	1.6998		42.6997	6.98528
	PAC46A	0.421326	0.538422		1.73143	2.21263
	PAC54A	0.0609007	0.0616313		0.25027	0.253272
	PAC56A	0.0218161	0.0244344		0.0896528	0.100412
	PAC56B	0.00280541	0.00368379		0.0115288	0.0151384
	PAC60A	7.85778	1.31818		32.2914	5.41704
	PAC61A	0.316193	0.272076		1.29939	1.11809
	PAC70B	12.334	6.83443		50.6862	28.0859
	PAC74A	0.232868	0.0748023		0.956964	0.307398
	PAC76A	13.1686	2.82701		54.1161	11.6175
	PAC78A	9.23916	3.60247		37.9681	14.8043
	PAC78B	0.0236678	0.00761758		0.0972623	0.0313043
	PAC79A	3.56438	0.750866		14.6477	3.08566
	PAC79B	0.927001	1.24561		3.80949	5.11879
	PAC81A	0.0262429	0.00571699		0.107845	0.0234938
	PAC81B	0.0423798	0.0448461		0.174159	0.184294
	PAC84A	23.5912	3.56596		96.9476	14.6542
	PAC91A	0.00787029			0.0323428	0
	PAC93A	2.18117	0.823032		8.96345	3.38223
	PAC93B	1.66101	0.412929		6.82588	1.69692
	PAC93C	1.58727	0.817345		6.52286	3.35886
	PAC94A	11.5774	3.37148		47.577	13.855
	PAC95A	0.207999	0.288767		0.854768	1.18668
	PAC97A	2.56357	0.423701		10.5349	1.74119
	PAC106A	1.69802	1.30572		6.97799	5.36583
	PAC107A	0.0118885	0.00951442		0.0488556	0.0390993
	PAC108A	12.5425			51.5431	0
	PAC112A	3.38924	0.535222		13.928	2.19948
